# Supplementary material for: A B‐Raf V600E gene signature for melanoma predicts prognosis and reveals sensitivity to targeted therapies
Source: Cancer Med. 2022 Jan 19;11(4):1232–43. doi: 10.1002/cam4.4491 (PMC8855909; doi:10.1002/cam4.4491)
Supplement: Supplementary file 2 — Table S1 [file CAM4-11-1232-s006.xlsx]

## Sheet: Sheet1
Suppl. Table S1: Skin cutaneous melanoma (SKCM) datasets used in this study.
GEO/Dataset ID	Platform	Platform Annotation	Author	PMID	# Samples	BRAF-MUT	Wild-Type	Tissue Type
TCGA	Illumina Hiseq 2000	RNA-seq	NA	25079552	368	104	138	SKCM Metastatic Tumor
TCGA	Illumina Hiseq 2000	RNA-seq	NA	25079552	103	26	27	SKCM Primary Tumor
GDSC	GPL15308	One Channel	NA	23180760	41	26	15	SKCM Cell Line
CCLE	GPL15308	One Channel	NA	22460905	53	43	10	SKCM Cell Line
GSE59455	GPL8432	RNA-seq	Bowden	27487145	196	31	64	SKCM Primary/Metastatic Tumor
GSE81383	GPL16791	scRNA-seq	Gerber	27903987	307	77	176	SKCM Primary Tumor
Suppl. Table S1.
Skin cutaneous melanoma (SKCM) datasets used in this study. For each dataset, its GEO ID, platform, author, PMID, number of total samples,
number of BRAF mutant and wildtype samples, and tissue type. Some information was missing from the data in the cell line datasets.
