# Supplementary material for: A B‐Raf V600E gene signature for melanoma predicts prognosis and reveals sensitivity to targeted therapies
Source: Cancer Med. 2022 Jan 19;11(4):1232–43. doi: 10.1002/cam4.4491 (PMC8855909; doi:10.1002/cam4.4491)
Supplement: Supplementary file 3 — Table S2 [file CAM4-11-1232-s003.xlsx]

## Sheet: top200-up-genes annotated
OFFICIAL_GENE_SYMBOL	Name
PXMP4	peroxisomal membrane protein 4(PXMP4)
CHL1	cell adhesion molecule L1 like(CHL1)
PLSCR4	phospholipid scramblase 4(PLSCR4)
CFH	complement factor H(CFH)
BOC	BOC cell adhesion associated, oncogene regulated(BOC)
EPHX2	epoxide hydrolase 2(EPHX2)
HFE	hemochromatosis(HFE)
DMGDH	dimethylglycine dehydrogenase(DMGDH)
GABRP	gamma-aminobutyric acid type A receptor pi subunit(GABRP)
CACNB4	calcium voltage-gated channel auxiliary subunit beta 4(CACNB4)
PDE3B	phosphodiesterase 3B(PDE3B)
PRRX1	paired related homeobox 1(PRRX1)
GALC	galactosylceramidase(GALC)
FAM65B	family with sequence similarity 65 member B(FAM65B)
HSD17B7	hydroxysteroid 17-beta dehydrogenase 7(HSD17B7)
ATG10	autophagy related 10(ATG10)
WDR64	WD repeat domain 64(WDR64)
TES	testin LIM domain protein(TES)
FAM185A	family with sequence similarity 185 member A(FAM185A)
FMO4	flavin containing monooxygenase 4(FMO4)
FMO5	flavin containing monooxygenase 5(FMO5)
DPY19L2	dpy-19 like 2(DPY19L2)
ANGPT2	angiopoietin 2(ANGPT2)
CHODL	chondrolectin(CHODL)
TNFSF13	tumor necrosis factor superfamily member 13(TNFSF13)
RHOJ	ras homolog family member J(RHOJ)
FAM13C	family with sequence similarity 13 member C(FAM13C)
TUBG2	tubulin gamma 2(TUBG2)
AMN1	antagonist of mitotic exit network 1 homolog(AMN1)
ABCA13	ATP binding cassette subfamily A member 13(ABCA13)
ZSWIM5	zinc finger SWIM-type containing 5(ZSWIM5)
OPN3	opsin 3(OPN3)
VPS45	vacuolar protein sorting 45 homolog(VPS45)
ANXA3	annexin A3(ANXA3)
SH3BGRL	SH3 domain binding glutamate rich protein like(SH3BGRL)
ZNF596	zinc finger protein 596(ZNF596)
CCDC110	coiled-coil domain containing 110(CCDC110)
CNPY4	canopy FGF signaling regulator 4(CNPY4)
LHFPL3	lipoma HMGIC fusion partner-like 3(LHFPL3)
MFSD6	major facilitator superfamily domain containing 6(MFSD6)
RAPGEF4	Rap guanine nucleotide exchange factor 4(RAPGEF4)
LRRK2	leucine rich repeat kinase 2(LRRK2)
LRRC37A2	leucine rich repeat containing 37 member A2(LRRC37A2)
MMP27	matrix metallopeptidase 27(MMP27)
LAMA4	laminin subunit alpha 4(LAMA4)
ID4	inhibitor of DNA binding 4, HLH protein(ID4)
HKDC1	hexokinase domain containing 1(HKDC1)
SLC5A9	solute carrier family 5 member 9(SLC5A9)
GRIA4	glutamate ionotropic receptor AMPA type subunit 4(GRIA4)
BCHE	butyrylcholinesterase(BCHE)
C8orf48	chromosome 8 open reading frame 48(C8orf48)
POU3F3	POU class 3 homeobox 3(POU3F3)
FANCL	Fanconi anemia complementation group L(FANCL)
CARD16	caspase recruitment domain family member 16(CARD16)
NHLRC3	NHL repeat containing 3(NHLRC3)
PABPC5	poly(A) binding protein cytoplasmic 5(PABPC5)
GCKR	glucokinase regulator(GCKR)
BBS5	Bardet-Biedl syndrome 5(BBS5)
CAV2	caveolin 2(CAV2)
GNPTG	N-acetylglucosamine-1-phosphate transferase gamma subunit(GNPTG)
HDHD2	haloacid dehalogenase like hydrolase domain containing 2(HDHD2)
OPN1SW	opsin 1 (cone pigments), short-wave-sensitive(OPN1SW)
IFI16	interferon gamma inducible protein 16(IFI16)
WDR63	WD repeat domain 63(WDR63)
LGI4	leucine rich repeat LGI family member 4(LGI4)
CYP39A1	cytochrome P450 family 39 subfamily A member 1(CYP39A1)
KLHDC9	kelch domain containing 9(KLHDC9)
RS1	retinoschisin 1(RS1)
NAALADL2	N-acetylated alpha-linked acidic dipeptidase like 2(NAALADL2)
AQP4	aquaporin 4(AQP4)
F5	coagulation factor V(F5)
HMGN3	high mobility group nucleosomal binding domain 3(HMGN3)
OMG	oligodendrocyte myelin glycoprotein(OMG)
CRHBP	corticotropin releasing hormone binding protein(CRHBP)
SLC16A12	solute carrier family 16 member 12(SLC16A12)
LOC441204	uncharacterized LOC441204(LOC441204)
ELOVL2	ELOVL fatty acid elongase 2(ELOVL2)
BFSP1	beaded filament structural protein 1(BFSP1)
STAT5B	signal transducer and activator of transcription 5B(STAT5B)
MYO5C	myosin VC(MYO5C)
FABP7	fatty acid binding protein 7(FABP7)
WBSCR22	Williams-Beuren syndrome chromosome region 22(WBSCR22)
TPK1	thiamin pyrophosphokinase 1(TPK1)
GRIP1	glutamate receptor interacting protein 1(GRIP1)
SNED1	sushi, nidogen and EGF like domains 1(SNED1)
KLHL3	kelch like family member 3(KLHL3)
TGFBR3	transforming growth factor beta receptor 3(TGFBR3)
TTC8	tetratricopeptide repeat domain 8(TTC8)
FREM2	FRAS1 related extracellular matrix protein 2(FREM2)
ZNF18	zinc finger protein 18(ZNF18)
SSPN	sarcospan(SSPN)
C1orf115	chromosome 1 open reading frame 115(C1orf115)
CROT	carnitine O-octanoyltransferase(CROT)
ADRA2B	adrenoceptor alpha 2B(ADRA2B)
GTF2IP1	general transcription factor IIi pseudogene 1(GTF2IP1)
EFNA5	ephrin A5(EFNA5)
LRRC37A	leucine rich repeat containing 37A(LRRC37A)
IGFBP3	insulin like growth factor binding protein 3(IGFBP3)
FBXO4	F-box protein 4(FBXO4)
GBP4	guanylate binding protein 4(GBP4)
CLCN5	chloride voltage-gated channel 5(CLCN5)
SULT1A1	sulfotransferase family 1A member 1(SULT1A1)
ZNF334	zinc finger protein 334(ZNF334)
TMEM232	transmembrane protein 232(TMEM232)
HIBCH	3-hydroxyisobutyryl-CoA hydrolase(HIBCH)
ABCA6	ATP binding cassette subfamily A member 6(ABCA6)
OR2A1	olfactory receptor family 2 subfamily A member 1(OR2A1)
ABCA5	ATP binding cassette subfamily A member 5(ABCA5)
ST3GAL5	ST3 beta-galactoside alpha-2,3-sialyltransferase 5(ST3GAL5)
MTUS1	microtubule associated tumor suppressor 1(MTUS1)
NFIA	nuclear factor I A(NFIA)
RBMS3	RNA binding motif single stranded interacting protein 3(RBMS3)
TRIM9	tripartite motif containing 9(TRIM9)
KCNE1	potassium voltage-gated channel subfamily E regulatory subunit 1(KCNE1)
PRELID2	PRELI domain containing 2(PRELID2)
ARHGAP31	Rho GTPase activating protein 31(ARHGAP31)
PTPRZ1	protein tyrosine phosphatase, receptor type Z1(PTPRZ1)
GUSB	glucuronidase beta(GUSB)
PDE8B	phosphodiesterase 8B(PDE8B)
DPF3	double PHD fingers 3(DPF3)
ATP6AP2	ATPase H+ transporting accessory protein 2(ATP6AP2)
N6AMT1	N-6 adenine-specific DNA methyltransferase 1 (putative)(N6AMT1)
SGSM2	small G protein signaling modulator 2(SGSM2)
NEK8	NIMA related kinase 8(NEK8)
SPATA9	spermatogenesis associated 9(SPATA9)
KCNJ10	potassium voltage-gated channel subfamily J member 10(KCNJ10)
PIN4	peptidylprolyl cis/trans isomerase, NIMA-interacting 4(PIN4)
PDGFD	platelet derived growth factor D(PDGFD)
CSPG4	chondroitin sulfate proteoglycan 4(CSPG4)
SPRY4	sprouty RTK signaling antagonist 4(SPRY4)
LRRTM4	leucine rich repeat transmembrane neuronal 4(LRRTM4)
TSPAN7	tetraspanin 7(TSPAN7)
SNX10	sorting nexin 10(SNX10)
GTF2IRD2	GTF2I repeat domain containing 2(GTF2IRD2)
PRICKLE2	prickle planar cell polarity protein 2(PRICKLE2)
C3orf70	chromosome 3 open reading frame 70(C3orf70)
MTTP	microsomal triglyceride transfer protein(MTTP)
CARD6	caspase recruitment domain family member 6(CARD6)
CDADC1	cytidine and dCMP deaminase domain containing 1(CDADC1)
LRP2	LDL receptor related protein 2(LRP2)
UGT2B7	UDP glucuronosyltransferase family 2 member B7(UGT2B7)
TMEM150C	transmembrane protein 150C(TMEM150C)
FGF1	fibroblast growth factor 1(FGF1)
FGF2	fibroblast growth factor 2(FGF2)
TCTEX1D1	Tctex1 domain containing 1(TCTEX1D1)
MRPS6	mitochondrial ribosomal protein S6(MRPS6)
OR2A9P	olfactory receptor family 2 subfamily A member 9 pseudogene(OR2A9P)
CHRDL1	chordin like 1(CHRDL1)
PLEKHA2	pleckstrin homology domain containing A2(PLEKHA2)
CMTM5	CKLF like MARVEL transmembrane domain containing 5(CMTM5)
SMARCE1	SWI/SNF related, matrix associated, actin dependent regulator of chromatin, subfamily e, member 1(SMARCE1)
KBTBD12	kelch repeat and BTB domain containing 12(KBTBD12)
C1QTNF3	C1q and tumor necrosis factor related protein 3(C1QTNF3)
NR3C2	nuclear receptor subfamily 3 group C member 2(NR3C2)
ALDH1A1	aldehyde dehydrogenase 1 family member A1(ALDH1A1)
ALDH1A3	aldehyde dehydrogenase 1 family member A3(ALDH1A3)
PLEKHH2	pleckstrin homology, MyTH4 and FERM domain containing H2(PLEKHH2)
SPAG16	sperm associated antigen 16(SPAG16)
MRAP2	melanocortin 2 receptor accessory protein 2(MRAP2)
ARHGAP20	Rho GTPase activating protein 20(ARHGAP20)
ATP1B1	ATPase Na+/K+ transporting subunit beta 1(ATP1B1)
ATP1B2	ATPase Na+/K+ transporting subunit beta 2(ATP1B2)
FXYD1	FXYD domain containing ion transport regulator 1(FXYD1)
CTSE	cathepsin E(CTSE)
BECN1	beclin 1(BECN1)
TOP1P2	topoisomerase (DNA) I pseudogene 2(TOP1P2)
ATP4B	ATPase H+/K+ transporting beta subunit(ATP4B)
CNOT4	CCR4-NOT transcription complex subunit 4(CNOT4)
WNK4	WNK lysine deficient protein kinase 4(WNK4)
SNX1	sorting nexin 1(SNX1)
MOCS2	molybdenum cofactor synthesis 2(MOCS2)
UNC80	unc-80 homolog, NALCN activator(UNC80)
C4orf19	chromosome 4 open reading frame 19(C4orf19)
ZNF287	zinc finger protein 287(ZNF287)
CNTN1	contactin 1(CNTN1)
CD200	CD200 molecule(CD200)
SNX5	sorting nexin 5(SNX5)
TPD52L1	tumor protein D52-like 1(TPD52L1)
NEAT1	nuclear paraspeckle assembly transcript 1 (non-protein coding)(NEAT1)
CDRT15P
C6orf217
FLJ42709
MOSC1
ZNF434
FAM165B
FLJ33630
LPPR5
ITIH5L
C18orf16
LOC150568
LOC100132707
PL-5283
C20orf72
LOC100128675
UTS2D
C8orf79
GPR81
C14orf45
KBTBD10
PION
Suppl. Table S2.
Top 200 genes used in the gene signature. This data was input to DAVID: Database for Annotation, Visualization, and Integrated Discovery for functional annotation and gene enrichment analysis
