# Supplementary material for: A B‐Raf V600E gene signature for melanoma predicts prognosis and reveals sensitivity to targeted therapies
Source: Cancer Med. 2022 Jan 19;11(4):1232–43. doi: 10.1002/cam4.4491 (PMC8855909; doi:10.1002/cam4.4491)
Supplement: Supplementary file 4 — Table S3 [file CAM4-11-1232-s001.xlsx]

## Sheet: GO enrichment analysis clusteri
Category	Term	PValue	Genes
GOTERM_CC_DIRECT	GO:0005890~sodium:potassium-exchanging ATPase complex	1.0797017853127892E-4	ATP4B, FXYD1, ATP1B2, ATP1B1	Annotation Cluster 1 Enrichment Score: 2.7574816672469047
GOTERM_BP_DIRECT	GO:1903278~positive regulation of sodium ion export from cell	4.392972952302807E-4	FXYD1, ATP1B2, ATP1B1
GOTERM_BP_DIRECT	GO:0034220~ion transmembrane transport	0.0023337006770376917	ATP4B, UNC80, CLCN5, FXYD1, AQP4, ATP1B2, ATP1B1, GRIA4
GOTERM_BP_DIRECT	GO:1903779~regulation of cardiac conduction	0.08432684073842556	FXYD1, ATP1B2, ATP1B1
GOTERM_CC_DIRECT	GO:0005890~sodium:potassium-exchanging ATPase complex	1.0797017853127892E-4	ATP4B, FXYD1, ATP1B2, ATP1B1	Annotation Cluster 2 Enrichment Score: 2.3053184218834395
GOTERM_BP_DIRECT	GO:0006814~sodium ion transport	0.03300768901494738	ATP4B, SLC5A9, ATP1B2, ATP1B1
GOTERM_BP_DIRECT	GO:0006813~potassium ion transport	0.03405068052225159	ATP4B, KCNJ10, ATP1B2, ATP1B1
GOTERM_BP_DIRECT	GO:0043406~positive regulation of MAP kinase activity	0.0016797611875364181	PDGFD, LRRK2, FGF1, TPD52L1, FGF2	Annotation Cluster 3 Enrichment Score: 1.6035068960205954
GOTERM_BP_DIRECT	GO:0000187~activation of MAPK activity	0.013869632624918577	LRRK2, CSPG4, FGF1, ADRA2B, FGF2
GOTERM_BP_DIRECT	GO:0000165~MAPK cascade	0.6639980621963807	LRRK2, FGF1, FGF2
GOTERM_MF_DIRECT	GO:0005215~transporter activity	0.032738061200194686	SLC5A9, ABCA5, ABCA6, FABP7, AQP4, ABCA13	Annotation Cluster 4 Enrichment Score: 1.0469884143521264
GOTERM_MF_DIRECT	GO:0042626~ATPase activity, coupled to transmembrane movement of substances	0.056848055058893114	ABCA5, ABCA6, ABCA13
GOTERM_BP_DIRECT	GO:0055085~transmembrane transport	0.16067657785226128	SLC5A9, ABCA5, ABCA6, SLC16A12, ABCA13
GOTERM_MF_DIRECT	GO:0016887~ATPase activity	0.21693279019281653	ABCA5, ABCA6, ATP1B1, ABCA13
GOTERM_BP_DIRECT	GO:0043406~positive regulation of MAP kinase activity	0.0016797611875364181	PDGFD, LRRK2, FGF1, TPD52L1, FGF2	Annotation Cluster 5 Enrichment Score: 1.0278068053630296
GOTERM_BP_DIRECT	GO:0051781~positive regulation of cell division	0.062197209473397984	PDGFD, FGF1, FGF2
GOTERM_BP_DIRECT	GO:0008284~positive regulation of cell proliferation	0.37588903974856036	PDGFD, TNFSF13, ID4, FGF1, FGF2, POU3F3
GOTERM_MF_DIRECT	GO:0008083~growth factor activity	0.4163289827440184	PDGFD, FGF1, FGF2
GOTERM_BP_DIRECT	GO:0070374~positive regulation of ERK1 and ERK2 cascade	0.444069783426048	PDGFD, FGF1, FGF2
Suppl. Table S3.
GO enrichment anaylsis of signature genes for the top 5 most enriched clusters. Sodium and potassion transport mechanisms are enriched, as well as the MAPK/ERK pathway
