# Supplementary material for: A B‐Raf V600E gene signature for melanoma predicts prognosis and reveals sensitivity to targeted therapies
Source: Cancer Med. 2022 Jan 19;11(4):1232–43. doi: 10.1002/cam4.4491 (PMC8855909; doi:10.1002/cam4.4491)
Supplement: Supplementary file 5 — Table S4 [file CAM4-11-1232-s005.xlsx]

## Sheet: pathway annotation clustering
Category	Term	PValue	Genes	Clusters
KEGG_PATHWAY	hsa04261:Adrenergic signaling in cardiomyocytes	0.058383923886084536	KCNE1, CACNB4, ATP1B2, ATP1B1, RAPGEF4	Annotation Cluster 1 Enrichment Score: 1.0363591680106428
KEGG_PATHWAY	hsa04024:cAMP signaling pathway	0.05848730428906258	PDE3B, FXYD1, ATP1B2, ATP1B1, RAPGEF4, GRIA4
KEGG_PATHWAY	hsa04911:Insulin secretion	0.22780728656948823	ATP1B2, ATP1B1, RAPGEF4
KEGG_PATHWAY	hsa04015:Rap1 signaling pathway	0.0715216506848905	ANGPT2, PDGFD, FGF1, EFNA5, FGF2, RAPGEF4	Annotation Cluster 2 Enrichment Score: 0.6534384564978194
KEGG_PATHWAY	hsa05218:Melanoma	0.1736301526725292	PDGFD, FGF1, FGF2
KEGG_PATHWAY	hsa04014:Ras signaling pathway	0.21806606689105765	ANGPT2, PDGFD, FGF1, EFNA5, FGF2
KEGG_PATHWAY	hsa04151:PI3K-Akt signaling pathway	0.303134069086741	ANGPT2, LAMA4, PDGFD, FGF1, EFNA5, FGF2
KEGG_PATHWAY	hsa04810:Regulation of actin cytoskeleton	0.6584490893386523	PDGFD, FGF1, FGF2
Suppl. Table S4.
Pathway enrichment anaylsis of signature genes. MAPK/ERK pathway is clustered in gene set
