# Supplementary material for: A B‐Raf V600E gene signature for melanoma predicts prognosis and reveals sensitivity to targeted therapies
Source: Cancer Med. 2022 Jan 19;11(4):1232–43. doi: 10.1002/cam4.4491 (PMC8855909; doi:10.1002/cam4.4491)
Supplement: Supplementary file 6 — Table S5 [file CAM4-11-1232-s004.xlsx]

## Sheet: Sheet1
Suppl. Table 4. Univariate and multivariate logistic regression using BRAF score and possible confounding variables for predicting sensitivity to anti-CTLA4 immunotherapy. BRAF score is the only variable that is statistically significant for both univariate and multivariate logistic regression models.
